# Supplementary material for: Rapid and Convenient Single-Chain Variable Fragment-Employed Electrochemical C-Reactive Protein Detection System
Source: Int J Mol Sci. 2024 Mar 1;25(5):2859. doi: 10.3390/ijms25052859 (PMC10931773; doi:10.3390/ijms25052859)
Supplement: Supplementary file 1 [file ijms-25-02859-s001.zip]

Archive with 1 entries (1 files):
- ijms-2811317-supplementary.pdf
